# Supplementary material for: Arbuscular Mycorrhizae Alter Photosynthetic Responses to Drought in Seedlings of Artemisia tridentata
Source: Plants (Basel). 2023 Aug 19;12(16):2990. doi: 10.3390/plants12162990 (PMC10458374; doi:10.3390/plants12162990)
Supplement: Supplementary file 1 [file plants-12-02990-s001.zip]

Archive with 2 entries (2 files):
- Supplementary Tables&Figures.pdf
- Supplementary_Data.xlsx
